# Supplementary material for: Impact of High-Grade Glioma Lesion Location on Preoperative Neuropsychological Deficits
Source: Cancers (Basel). 2025 Aug 26;17(17):2775. doi: 10.3390/cancers17172775 (PMC12427565; doi:10.3390/cancers17172775)
Supplement: Supplementary file 1 [file cancers-17-02775-s001.zip]

Archive with 94 entries (92 files):
- 3803704-supplementary_files/
- 3803704-supplementary_files/np_data_for_paper.xlsx
- __MACOSX/3803704-supplementary_files/._np_data_for_paper.xlsx
- 3803704-supplementary_files/nii_lesions_for_paper/
- 3803704-supplementary_files/.DS_Store
- __MACOSX/3803704-supplementary_files/._.DS_Store
- 3803704-supplementary_files/nii_lesions_for_paper/pt1_lesion_T1.nii
- __MACOSX/3803704-supplementary_files/nii_lesions_for_paper/._pt1_lesion_T1.nii
- 3803704-supplementary_files/nii_lesions_for_paper/pt5_lesion_T1.nii
- __MACOSX/3803704-supplementary_files/nii_lesions_for_paper/._pt5_lesion_T1.nii
- 3803704-supplementary_files/nii_lesions_for_paper/pt38_lesion_T1.nii
- __MACOSX/3803704-supplementary_files/nii_lesions_for_paper/._pt38_lesion_T1.nii
- 3803704-supplementary_files/nii_lesions_for_paper/pt16_lesion_T1.nii
- __MACOSX/3803704-supplementary_files/nii_lesions_for_paper/._pt16_lesion_T1.nii
- 3803704-supplementary_files/nii_lesions_for_paper/pt12_lesion_T1.nii
- __MACOSX/3803704-supplementary_files/nii_lesions_for_paper/._pt12_lesion_T1.nii
- 3803704-supplementary_files/nii_lesions_for_paper/.DS_Store
- __MACOSX/3803704-supplementary_files/nii_lesions_for_paper/._.DS_Store
- 3803704-supplementary_files/nii_lesions_for_paper/pt15_lesion_T1.nii
- __MACOSX/3803704-supplementary_files/nii_lesions_for_paper/._pt15_lesion_T1.nii
- 3803704-supplementary_files/nii_lesions_for_paper/pt28_lesion_T1.nii
- __MACOSX/3803704-supplementary_files/nii_lesions_for_paper/._pt28_lesion_T1.nii
- 3803704-supplementary_files/nii_lesions_for_paper/pt11_lesion_T1.nii
- __MACOSX/3803704-supplementary_files/nii_lesions_for_paper/._pt11_lesion_T1.nii
- 3803704-supplementary_files/nii_lesions_for_paper/pt2_lesion_T1.nii
- __MACOSX/3803704-supplementary_files/nii_lesions_for_paper/._pt2_lesion_T1.nii
- 3803704-supplementary_files/nii_lesions_for_paper/pt6_lesion_T1.nii
- __MACOSX/3803704-supplementary_files/nii_lesions_for_paper/._pt6_lesion_T1.nii
- 3803704-supplementary_files/nii_lesions_for_paper/pt41_lesion_T1.nii
- __MACOSX/3803704-supplementary_files/nii_lesions_for_paper/._pt41_lesion_T1.nii
- 3803704-supplementary_files/nii_lesions_for_paper/pt8_lesion_T1.nii
- __MACOSX/3803704-supplementary_files/nii_lesions_for_paper/._pt8_lesion_T1.nii
- 3803704-supplementary_files/nii_lesions_for_paper/pt35_lesion_T1.nii
- __MACOSX/3803704-supplementary_files/nii_lesions_for_paper/._pt35_lesion_T1.nii
- 3803704-supplementary_files/nii_lesions_for_paper/pt22_lesion_T1.nii
- __MACOSX/3803704-supplementary_files/nii_lesions_for_paper/._pt22_lesion_T1.nii
- 3803704-supplementary_files/nii_lesions_for_paper/pt26_lesion_T1.nii
- __MACOSX/3803704-supplementary_files/nii_lesions_for_paper/._pt26_lesion_T1.nii
- 3803704-supplementary_files/nii_lesions_for_paper/pt31_lesion_T1.nii
- __MACOSX/3803704-supplementary_files/nii_lesions_for_paper/._pt31_lesion_T1.nii
- 3803704-supplementary_files/nii_lesions_for_paper/pt21_lesion_T1.nii
- __MACOSX/3803704-supplementary_files/nii_lesions_for_paper/._pt21_lesion_T1.nii
- 3803704-supplementary_files/nii_lesions_for_paper/pt36_lesion_T1.nii
- __MACOSX/3803704-supplementary_files/nii_lesions_for_paper/._pt36_lesion_T1.nii
- 3803704-supplementary_files/nii_lesions_for_paper/pt18_lesion_T1.nii
- __MACOSX/3803704-supplementary_files/nii_lesions_for_paper/._pt18_lesion_T1.nii
- 3803704-supplementary_files/nii_lesions_for_paper/pt32_lesion_T1.nii
- __MACOSX/3803704-supplementary_files/nii_lesions_for_paper/._pt32_lesion_T1.nii
- 3803704-supplementary_files/nii_lesions_for_paper/pt25_lesion_T1.nii
- __MACOSX/3803704-supplementary_files/nii_lesions_for_paper/._pt25_lesion_T1.nii
- 3803704-supplementary_files/nii_lesions_for_paper/pt42_lesion_T1.nii
- __MACOSX/3803704-supplementary_files/nii_lesions_for_paper/._pt42_lesion_T1.nii
- 3803704-supplementary_files/nii_lesions_for_paper/pt24_lesion_T1.nii
- __MACOSX/3803704-supplementary_files/nii_lesions_for_paper/._pt24_lesion_T1.nii
- 3803704-supplementary_files/nii_lesions_for_paper/pt33_lesion_T1.nii
- __MACOSX/3803704-supplementary_files/nii_lesions_for_paper/._pt33_lesion_T1.nii
- 3803704-supplementary_files/nii_lesions_for_paper/pt19_lesion_T1.nii
- __MACOSX/3803704-supplementary_files/nii_lesions_for_paper/._pt19_lesion_T1.nii
- 3803704-supplementary_files/nii_lesions_for_paper/pt37_lesion_T1.nii
- 3803704-supplementary_files/nii_lesions_for_paper/pt20_lesion_T1.nii
- __MACOSX/3803704-supplementary_files/nii_lesions_for_paper/._pt20_lesion_T1.nii
- 3803704-supplementary_files/nii_lesions_for_paper/pt43_lesion_T1.nii
- __MACOSX/3803704-supplementary_files/nii_lesions_for_paper/._pt43_lesion_T1.nii
- 3803704-supplementary_files/nii_lesions_for_paper/pt9_lesion_T1.nii
- __MACOSX/3803704-supplementary_files/nii_lesions_for_paper/._pt9_lesion_T1.nii
- 3803704-supplementary_files/nii_lesions_for_paper/pt40_lesion_T1.nii
- __MACOSX/3803704-supplementary_files/nii_lesions_for_paper/._pt40_lesion_T1.nii
- 3803704-supplementary_files/nii_lesions_for_paper/pt44_lesion_T1.nii
- 3803704-supplementary_files/nii_lesions_for_paper/pt30_lesion_T1.nii
- __MACOSX/3803704-supplementary_files/nii_lesions_for_paper/._pt30_lesion_T1.nii
- 3803704-supplementary_files/nii_lesions_for_paper/pt27_lesion_T1.nii
- __MACOSX/3803704-supplementary_files/nii_lesions_for_paper/._pt27_lesion_T1.nii
- 3803704-supplementary_files/nii_lesions_for_paper/pt23_lesion_T1.nii
- __MACOSX/3803704-supplementary_files/nii_lesions_for_paper/._pt23_lesion_T1.nii
- 3803704-supplementary_files/nii_lesions_for_paper/pt34_lesion_T1.nii
- __MACOSX/3803704-supplementary_files/nii_lesions_for_paper/._pt34_lesion_T1.nii
- 3803704-supplementary_files/nii_lesions_for_paper/pt10_lesion_T1.nii
- __MACOSX/3803704-supplementary_files/nii_lesions_for_paper/._pt10_lesion_T1.nii
- 3803704-supplementary_files/nii_lesions_for_paper/pt29_lesion_T1.nii
- __MACOSX/3803704-supplementary_files/nii_lesions_for_paper/._pt29_lesion_T1.nii
- 3803704-supplementary_files/nii_lesions_for_paper/pt14_lesion_T1.nii
- __MACOSX/3803704-supplementary_files/nii_lesions_for_paper/._pt14_lesion_T1.nii
- 3803704-supplementary_files/nii_lesions_for_paper/pt3_lesion_T1.nii
- __MACOSX/3803704-supplementary_files/nii_lesions_for_paper/._pt3_lesion_T1.nii
- 3803704-supplementary_files/nii_lesions_for_paper/pt4_lesion_T1.nii
- __MACOSX/3803704-supplementary_files/nii_lesions_for_paper/._pt4_lesion_T1.nii
- 3803704-supplementary_files/nii_lesions_for_paper/pt13_lesion_T1.nii
- __MACOSX/3803704-supplementary_files/nii_lesions_for_paper/._pt13_lesion_T1.nii
- 3803704-supplementary_files/nii_lesions_for_paper/pt17_lesion_T1.nii
- __MACOSX/3803704-supplementary_files/nii_lesions_for_paper/._pt17_lesion_T1.nii
- 3803704-supplementary_files/nii_lesions_for_paper/pt39_lesion_T1.nii
- __MACOSX/3803704-supplementary_files/nii_lesions_for_paper/._pt39_lesion_T1.nii
- 3803704-supplementary_files/nii_lesions_for_paper/pt7_lesion_T!.nii
- __MACOSX/3803704-supplementary_files/nii_lesions_for_paper/._pt7_lesion_T!.nii
