# Supplementary material for: Impact of High-Grade Glioma Lesion Location on Preoperative Neuropsychological Deficits
Source: Cancers (Basel). 2025 Aug 26;17(17):2775. doi: 10.3390/cancers17172775 (PMC12427565; doi:10.3390/cancers17172775)
Supplement: Supplementary file 1 [file cancers-17-02775-s001.zip › 3803704-supplementary_files/np_data_for_paper.xlsx]

## Sheet: scores
for supplementary	age	sex	handedness	lesion_hem	language_dominance	frontal	temporal	parietal	occipital	insula	multifocal	rbans_immediate_memory_index_a_z	rbans_visuospatial_index_a_z	rbans_language_index_a_z	rbans_attention_index_a_z	rbans_delayed_memory_index_a_z	rbans_total_a_z
pt1	51.3	1	1	2	2	0	1	0	0	0	0	0.8	1.73333	-0.4	0.8	0.333333	0.933333
pt2	75.1	2	1	2	4	1	0	0	0	0	0	-2.6	-0.866667	-2.13333	-1.66667	-1.26667	-2.2
pt3	58.3	2	1	1	4	0	1	1	1	0	1	-1.46667	-2.66667	-0.533333	-1.4	-0.6	-1.66667
pt4	53.6	2	2	2	2	0	0	1	0	0	0	-0.866667	-0.866667	0.866667	0.2	-2.13333	-0.866667
pt5	72.2	2	1	1	4	0	1	0	0	0	0	2.66667	1.4	0.8	0.4	1.13333	1.93333
pt6	67.4	1	1	2	2	1	0	0	0	0	0	-2.6	0	-0.533333	-1.66667	-1.66667	-1.6
pt7	62.1	1	1	2	2	1	1	0	0	0	1	-1.13333	-0.866667	-0.133333	-2.13333	0.133333	-1.13333
pt8	79.8	2	1	2	2	0	0	1	0	0	0	-1.13333	-0.266667	-0.8	-2.13333	-1.06667	-1.4
pt9	59.5	1	1	2	2	1	0	0	0	0	0	-0.866667	1.06667	-0.0666667	-0.6	-0.4	-0.333333
pt10	44.8	1	1	2	2	0	1	0	0	0	0	-1.26667	1.73333	-1.13333	-1.66667	-1.26667	-1
pt11	62.5	2	1	2	2	1	1	0	0	0	1		0.8	-0.133333
pt12	58.8	2	1	1	2	1	0	0	0	0	0	-3.73333	-3.33333	-1.93333	-3.13333	-3.2	-3.46667
pt13	74.4	2	1	2	2	0	1	0	1	0	1	-2.33333	-0.733333	-2.86667	-1.4	-2.4	-2.46667
pt14	72	2	1	2	2	0	1	0	0	0	0	0.4	-1.66667	-0.0666667	-1.4	-2.13333	-1.26667
pt15	64	2	1	2	2	1	0	0	0	0	0	-0.666667	-1.86667	-1.2	-2.66667	-0.133333	-1.66667
pt16	45.7	2	2	2	2	0	1	0	1	0	1	-1	-0.533333	-1.93333	-2.13333	0	-1.4
pt17	35.6	2	2	1	3	0	1	0	0	0	0	0.8	-2.06667	1.33333	-0.4	-0.2	-0.2
pt18	68	2	1	1	2	0	1	0	0	0	0	-2.33333	-3.33333	-0.533333	-1.86667	-4	-3.06667
pt19	69.7	1	1	2	4	1	0	0	0	0	0	0.4	-0.533333	0.0666667	1	0	0.2
pt20	68.1	2	1	2	2	0	0	0	1	0	0	-2.6	-2.26667	0.0666667	-1.2	-3.46667	-2.4
pt21	63	2	1	2	4	0	1	0	0	0	0	-3.73333	0.333333	-3.06667	0.2	-1.93333	-2.06667
pt22	52	1	2	2	2	1	0	1	0	0	1	0.2	0.133333	-0.2	0.8	0.733333	0.4
pt23	38.4	2	1	2	2	0	1	0	0	0	0	-2.86667	-1.86667	-3.73333	-0.6	-1.53333	-2.66667
pt24	59	2	1	2	2	0	0	1	0	0	0	-2.33333		-1.2
pt25	62.7	2	1	2	4	1	0	0	0	0	0	-1	0	-1	-0.8	-0.133333	-0.866667
pt26	59	2	1	1	2	0	1	0	0	0	0	1.13333	0.8	0.133333	-1	-0.2	0.133333
pt27	64	2	1	2	4	1	1	1	0	1	1	-1.46667	-1.06667	-0.133333	-0.2	-1.93333	-1.26667
pt28	69.9	2	1	2	2	0	1	0	0	0	0	0.2	1.73333	0.266667	0.8	1.4	1.26667
pt29	68.3	1	1	2	2	0	0	1	0	0	0	-0.666667	0	-1	0.8	-0.133333	-0.333333
pt30	55.2	1	1	2	2	0	0	1	1	0	1	-1.8	-2.06667	-0.666667	-1.2	-1.2	-1.73333
pt31	69	2	2	1	2	0	0	0	0	1	0	0.4	-1.26667	-0.533333	-0.6	0.133333	-0.533333
pt32	56	1	1	2	2	1	0	0	0	1	0	-1.13333	-0.533333	-0.2	-0.8	0.333333	-0.666667
pt33	45	1	1	2	2	0	1	0	0	0	0	0.2	0.133333	-0.6	1.2	-3.2	-0.666667
pt34	79.5	2	1	2	2	1	0	0	0	0	0	-1.13333	-0.733333	-0.533333	0	0.0666667	-0.666667
pt35	73.2	1	2	1	4	0	0	1	0	0	0	0.4	-0.73333	0.333333	0	0.666667	0.133333
pt36	79.6	1	2	2	4	0	1	0	0	0	0	-2.06667	0	-0.66667	-0.6	-1.93333	-1.33333
pt37	67.2	1	1	2	4	1	0	0	0	0	0	-0.866667	0.133333	-1	-0.8	-0.333333	-0.866667
pt38	52	1	2	2	4	0	1	0	0	0	0	-1.13333	1.73333	-0.06667	1.2	1	0.733333
pt39	69	1	2	2	2	1	0	0	0	0	0	-0.66667	1.06667	0.266667		0.133333
pt40	46	1	2	2	2	1	0	0	0	1	0	-0.2	1.06667	-0.33333	-0.2	-0.13333	0
pt41	42	1	2	2	4	1	0	0	0	0	0	0.6	0.133333	0.133333	-0.4	0.533333	0.2
pt42	59	2	2	2	2	0	0	1	0	0	0	-2.86667	0	-1	-2.13333	-2.66667	-2.2
pt43	54	2	2	2	4	0	0	1	0	0	0	0.2	1.4	1.13333	-1.4	0.333333	0.4
pt44	71	1	2	2	2	0	0	1	0	0	0	-0.66667	1.73333	-0.4	-0.2	1.13333	0.4
					2

## Sheet: key
Sex	label
Male	1
Female	2
handedness	label
Right	1
Left	2
Ambidextrous	3
lesion_hem	label
Right	1
Left	2
Bilateral	3
Language dominance	label
Right	1
Left	2
Bilateral	3
